# Supplementary material for: The effect of lipidomes on the risk of endometrioid endometrial cancer: a Mendelian randomization study
Source: Front Oncol. 2024 Oct 18;14:1436955. doi: 10.3389/fonc.2024.1436955 (PMC11527595; doi:10.3389/fonc.2024.1436955)
Supplement: Supplementary file 1 [file Table1.xlsx]

## Sheet: Table S1
Supplementary table 1. SNPs related to 15 lipidomes and endometrioid endometrial cancer showed independence by using a threshold of p < 1×10-5.
GCST ID	SNP	beta.exposure	pval.exposure	samplesize.exposure	se.exposure	id.exposure	eaf.exposure	exposure	mr_keep.exposure	pval_origin.exposure	data_source.exposure	info.exposure	R²	f
GCST90277250	rs11022403	0.0844945	4.14925e-06	7174	0.0183398	0XN4ro	0.303582	exposure	TRUE	reported	textfile	0.957156	0.00295001	21.2201
GCST90277250	rs113248417	-0.267977	2.59497e-09	7174	0.0449424	0XN4ro	0.03689	exposure	TRUE	reported	textfile	0.97957	0.00493144	35.5436
GCST90277250	rs1135999	-0.101484	1.22558e-08	7174	0.0177973	0XN4ro	0.315252	exposure	TRUE	reported	textfile	1	0.00451192	32.5062
GCST90277250	rs113603971	-0.160653	9.88998e-06	7174	0.0363248	0XN4ro	0.0574688	exposure	TRUE	reported	textfile	0.953361	0.00271911	19.5547
GCST90277250	rs11591147	-0.297311	1.29732e-10	7174	0.0461889	0XN4ro	0.0332154	exposure	TRUE	reported	textfile	1	0.00574228	41.4215
GCST90277250	rs117084735	0.319934	6.51109e-06	7174	0.0709057	0XN4ro	0.0137998	exposure	TRUE	reported	textfile	0.991105	0.00282987	20.3534
GCST90277250	rs117186386	0.178031	4.59845e-07	7174	0.0352786	0XN4ro	0.0598929	exposure	TRUE	reported	textfile	0.984088	0.00353727	25.4594
GCST90277250	rs117825513	0.385173	6.63783e-06	7174	0.0854388	0XN4ro	0.0109852	exposure	TRUE	reported	textfile	0.958181	0.00282495	20.318
GCST90277250	rs138482835	-0.172335	2.39463e-06	7174	0.0365071	0XN4ro	0.061152	exposure	TRUE	reported	textfile	0.906641	0.00309659	22.2777
GCST90277250	rs147981159	-0.326526	6.75651e-15	7174	0.0418332	0XN4ro	0.0432839	exposure	TRUE	reported	textfile	0.963222	0.00842092	60.9077
GCST90277250	rs174528	-0.64833	1e-200	7174	0.0151956	0XN4ro	0.41439	exposure	TRUE	reported	textfile	0.997914	0.202389	1819.85
GCST90277250	rs1800961	-0.16735	5.947e-06	7174	0.0369279	0XN4ro	0.0524109	exposure	TRUE	reported	textfile	1	0.00285456	20.5315
GCST90277250	rs186913978	-0.414294	8.59933e-08	7174	0.0772963	0XN4ro	0.011973	exposure	TRUE	reported	textfile	0.95389	0.00398844	28.7196
GCST90277250	rs2229738	-0.15287	7.00528e-11	7174	0.0234094	0XN4ro	0.155986	exposure	TRUE	reported	textfile	0.942883	0.0059092	42.6327
GCST90277250	rs223841	-0.10079	4.23266e-06	7174	0.0218958	0XN4ro	0.171801	exposure	TRUE	reported	textfile	0.998614	0.0029449	21.1832
GCST90277250	rs2469034	-0.0905263	7.34618e-06	7174	0.020178	0XN4ro	0.78826	exposure	TRUE	reported	textfile	1	0.00279779	20.122
GCST90277250	rs3741252	0.212004	6.46183e-18	7174	0.0245185	0XN4ro	0.133653	exposure	TRUE	reported	textfile	0.987077	0.0103142	74.7445
GCST90277250	rs3767941	0.105232	2.00501e-06	7174	0.0221242	0XN4ro	0.166466	exposure	TRUE	reported	textfile	0.986579	0.00314363	22.6172
GCST90277250	rs3820438	0.0843805	3.54182e-06	7174	0.0181837	0XN4ro	0.290801	exposure	TRUE	reported	textfile	0.97805	0.00299266	21.5277
GCST90277250	rs4382917	0.146345	1.2376e-13	7174	0.0197048	0XN4ro	0.255777	exposure	TRUE	reported	textfile	0.924657	0.00762999	55.143
GCST90277250	rs635196	0.104506	1.05431e-06	7174	0.0213907	0XN4ro	0.18429	exposure	TRUE	reported	textfile	1	0.00331611	23.8622
GCST90277250	rs646299	-0.0751302	9.30076e-06	7174	0.0169367	0XN4ro	0.600672	exposure	TRUE	reported	textfile	0.98833	0.0027354	19.6721
GCST90277250	rs6812370	-0.344289	1.54896e-07	7174	0.0655575	0XN4ro	0.0165749	exposure	TRUE	reported	textfile	1	0.00382978	27.5728
GCST90277250	rs6860806	0.0756674	7.75719e-06	7174	0.016911	0XN4ro	0.420281	exposure	TRUE	reported	textfile	0.99281	0.00278296	20.0151
GCST90277250	rs7020	0.0746637	8.2514e-06	7174	0.0167347	0XN4ro	0.445783	exposure	TRUE	reported	textfile	0.99954	0.00276706	19.9004
GCST90277250	rs7412	-0.309996	4.288e-17	7174	0.0367905	0XN4ro	0.053066	exposure	TRUE	reported	textfile	1	0.00979947	70.9773
GCST90277250	rs74915447	0.19634	7.81496e-06	7174	0.0438899	0XN4ro	0.0377859	exposure	TRUE	reported	textfile	0.968821	0.00278174	20.0063
GCST90277250	rs79136768	-0.21982	9.0958e-07	7174	0.044729	0XN4ro	0.036937	exposure	TRUE	reported	textfile	0.984516	0.00335533	24.1454
GCST90277250	rs9388335	0.0782414	3.34578e-06	7174	0.0168193	0XN4ro	0.531519	exposure	TRUE	reported	textfile	0.993528	0.00300738	21.634
GCST90277250	rs9555673	-0.0766271	5.31357e-06	7174	0.0168215	0XN4ro	0.430883	exposure	TRUE	reported	textfile	0.979673	0.00288416	20.745
GCST90277261	rs10169217	-0.0982652	7.18195e-08	6884	0.0182234	WHYBfl	0.676036	exposure	TRUE	reported	textfile	0.999056	0.004206	29.068
GCST90277261	rs1042034	0.10387	4.96797e-08	6884	0.0190302	WHYBfl	0.727594	exposure	TRUE	reported	textfile	1	0.00430901	29.7829
GCST90277261	rs1060743	-0.0834703	8.8641e-06	6884	0.0187728	WHYBfl	0.291405	exposure	TRUE	reported	textfile	1	0.00286365	19.7642
GCST90277261	rs116011373	-0.186075	3.0554e-06	6884	0.0398387	WHYBfl	0.0487529	exposure	TRUE	reported	textfile	0.955365	0.00315901	21.8092
GCST90277261	rs116796527	-0.337288	2.68077e-06	6884	0.0717999	WHYBfl	0.0143341	exposure	TRUE	reported	textfile	0.987776	0.00319539	22.0611
GCST90277261	rs12365864	0.104994	5.5525e-06	6884	0.0230951	WHYBfl	0.166329	exposure	TRUE	reported	textfile	0.965818	0.00299327	20.6616
GCST90277261	rs1260326	-0.122667	5.87541e-12	6884	0.0177922	WHYBfl	0.650878	exposure	TRUE	reported	textfile	1	0.00685752	47.5193
GCST90277261	rs137871178	0.299295	8.42233e-06	6884	0.0671464	WHYBfl	0.0173158	exposure	TRUE	reported	textfile	0.958546	0.0028778	19.8622
GCST90277261	rs139500046	-0.392874	1.13365e-06	6884	0.0806545	WHYBfl	0.011246	exposure	TRUE	reported	textfile	0.990374	0.0034349	23.7205
GCST90277261	rs147782497	0.258536	4.74776e-06	6884	0.0564599	WHYBfl	0.0242209	exposure	TRUE	reported	textfile	0.936061	0.00303669	20.9621
GCST90277261	rs157582	0.0943821	4.43342e-06	6884	0.0205469	WHYBfl	0.223336	exposure	TRUE	reported	textfile	1	0.00305574	21.0941
GCST90277261	rs17596144	0.130967	4.25945e-08	6884	0.0238742	WHYBfl	0.151717	exposure	TRUE	reported	textfile	0.992154	0.00435242	30.0843
GCST90277261	rs268	0.281466	1.25965e-06	6884	0.0580317	WHYBfl	0.0226757	exposure	TRUE	reported	textfile	0.971997	0.00340564	23.5177
GCST90277261	rs2954021	-0.0758322	9.05253e-06	6884	0.0170724	WHYBfl	0.53836	exposure	TRUE	reported	textfile	0.999517	0.00285782	19.7239
GCST90277261	rs35332062	-0.143787	3.11246e-08	6884	0.025949	WHYBfl	0.121986	exposure	TRUE	reported	textfile	1	0.00444042	30.6953
GCST90277261	rs36094040	-0.0828741	4.95843e-06	6884	0.0181348	WHYBfl	0.348202	exposure	TRUE	reported	textfile	0.989313	0.00302451	20.8779
GCST90277261	rs3770813	-0.24588	2.36931e-06	6884	0.052062	WHYBfl	0.0277123	exposure	TRUE	reported	textfile	1	0.00322968	22.2986
GCST90277261	rs62046303	0.32498	3.79633e-06	6884	0.0702539	WHYBfl	0.0174476	exposure	TRUE	reported	textfile	0.895772	0.00309873	21.3917
GCST90277261	rs62291573	0.106679	6.90896e-07	6884	0.0214718	WHYBfl	0.214362	exposure	TRUE	reported	textfile	0.942289	0.00357294	24.6771
GCST90277261	rs76950187	0.159728	9.58486e-07	6884	0.0325695	WHYBfl	0.0744995	exposure	TRUE	reported	textfile	0.991791	0.00348164	24.0444
GCST90277261	rs7782961	0.0946344	3.50905e-06	6884	0.0203859	WHYBfl	0.231896	exposure	TRUE	reported	textfile	0.970951	0.00312061	21.5433
GCST90277261	rs964184	-0.263829	3.74031e-29	6884	0.0234323	WHYBfl	0.848991	exposure	TRUE	reported	textfile	1	0.0180821	126.733
GCST90277261	rs9865586	-0.106769	2.33403e-06	6884	0.0225922	WHYBfl	0.16497	exposure	TRUE	reported	textfile	0.992635	0.00323389	22.3279
GCST90277291	rs10150075	-0.191189	5.88361e-07	7170	0.0382426	X3cOiC	0.0530446	exposure	TRUE	reported	textfile	0.946394	0.00347377	24.9868
GCST90277291	rs10498720	0.261962	2.01121e-07	7170	0.0503467	X3cOiC	0.0294103	exposure	TRUE	reported	textfile	0.980966	0.00376165	27.0653
GCST90277291	rs117061362	0.214587	1.8104e-07	7170	0.0410865	X3cOiC	0.044898	exposure	TRUE	reported	textfile	0.934777	0.00379001	27.2701
GCST90277291	rs117185962	-0.268296	5.61874e-06	7170	0.0590505	X3cOiC	0.0221893	exposure	TRUE	reported	textfile	0.939239	0.00287087	20.6376
GCST90277291	rs117398583	-0.242768	1.88293e-06	7170	0.0509021	X3cOiC	0.0316929	exposure	TRUE	reported	textfile	0.894732	0.0031624	22.74
GCST90277291	rs143699848	-0.339835	5.15241e-06	7170	0.0744975	X3cOiC	0.0128905	exposure	TRUE	reported	textfile	0.973549	0.00289384	20.8033
GCST90277291	rs17173596	0.0822015	6.92517e-06	7170	0.0182705	X3cOiC	0.303746	exposure	TRUE	reported	textfile	0.997041	0.00281524	20.2366
GCST90277291	rs174544	-0.126716	2.30441e-13	7170	0.0172553	X3cOiC	0.379757	exposure	TRUE	reported	textfile	0.997957	0.00746525	53.9134
GCST90277291	rs1935135	0.0825672	6.42493e-06	7170	0.018287	X3cOiC	0.286753	exposure	TRUE	reported	textfile	1	0.00283516	20.3802
GCST90277291	rs2075083	0.0810713	1.42153e-06	7170	0.0167994	X3cOiC	0.581063	exposure	TRUE	reported	textfile	0.993357	0.00323757	23.2823
GCST90277291	rs3775850	-0.095713	4.12409e-06	7170	0.0207689	X3cOiC	0.204242	exposure	TRUE	reported	textfile	0.999083	0.00295332	21.2321
GCST90277291	rs4937784	-0.119375	1.55526e-06	7170	0.0248294	X3cOiC	0.135939	exposure	TRUE	reported	textfile	0.952171	0.00321349	23.1086
GCST90277291	rs57634784	-0.0873597	6.92569e-07	7170	0.0175855	X3cOiC	0.330952	exposure	TRUE	reported	textfile	0.994382	0.00343006	24.6713
GCST90277291	rs61900787	0.0785995	3.3372e-06	7170	0.0168943	X3cOiC	0.414617	exposure	TRUE	reported	textfile	0.997939	0.00300975	21.639
GCST90277291	rs6864719	-0.170655	8.12008e-06	7170	0.0382198	X3cOiC	0.948657	exposure	TRUE	reported	textfile	0.993948	0.00277291	19.9315
GCST90277291	rs73188528	0.0982658	8.34935e-06	7170	0.022037	X3cOiC	0.200375	exposure	TRUE	reported	textfile	0.907567	0.00276553	19.8783
GCST90277291	rs74883996	0.382146	5.81509e-06	7170	0.0842415	X3cOiC	0.011103	exposure	TRUE	reported	textfile	0.893994	0.00286182	20.5724
GCST90277291	rs76218130	0.248793	8.51508e-06	7170	0.0558475	X3cOiC	0.0244524	exposure	TRUE	reported	textfile	0.919442	0.00276026	19.8403
GCST90277291	rs76744655	-0.247162	7.71775e-06	7170	0.0552194	X3cOiC	0.0255301	exposure	TRUE	reported	textfile	0.923192	0.00278644	20.029
GCST90277291	rs77304558	-0.914876	3.14159e-06	7170	0.196123	X3cOiC	0.00212241	exposure	TRUE	reported	textfile	0.928961	0.00302574	21.7544
GCST90277291	rs77456635	-0.23863	8.62209e-06	7170	0.0535987	X3cOiC	0.02424	exposure	TRUE	reported	textfile	1	0.00275692	19.8162
GCST90277291	rs79508872	-0.275754	4.13556e-06	7170	0.0598458	X3cOiC	0.020161	exposure	TRUE	reported	textfile	0.983284	0.00295239	21.2254
GCST90277291	rs964184	-0.122296	1.38211e-07	7170	0.0231941	X3cOiC	0.848991	exposure	TRUE	reported	textfile	1	0.00386251	27.7938
GCST90277298	rs11088781	0.144579	2.27141e-06	7106	0.0305572	NbcNih	0.91437	exposure	TRUE	reported	textfile	0.997315	0.00314045	22.3801
GCST90277298	rs113394924	0.193639	8.01082e-11	7106	0.0297424	NbcNih	0.0873313	exposure	TRUE	reported	textfile	0.990767	0.0059296	42.3752
GCST90277298	rs11626405	-0.0813558	7.25739e-06	7106	0.0181225	NbcNih	0.307317	exposure	TRUE	reported	textfile	0.997383	0.00282804	20.1474
GCST90277298	rs116643980	0.169069	4.65022e-06	7106	0.036888	NbcNih	0.0555543	exposure	TRUE	reported	textfile	0.953463	0.00294748	21.0008
GCST90277298	rs11673120	0.0760458	7.45271e-06	7106	0.0169613	NbcNih	0.418692	exposure	TRUE	reported	textfile	0.981633	0.00282085	20.096
GCST90277298	rs1168041	0.0884271	2.75033e-06	7106	0.0188447	NbcNih	0.733272	exposure	TRUE	reported	textfile	0.992852	0.00308904	22.0125
GCST90277298	rs117580248	0.130757	2.77621e-06	7106	0.0278784	NbcNih	0.110407	exposure	TRUE	reported	textfile	0.917429	0.00308622	21.9924
GCST90277298	rs12429208	0.0881571	3.76034e-06	7106	0.0190507	NbcNih	0.273894	exposure	TRUE	reported	textfile	0.967293	0.00300442	21.4077
GCST90277298	rs12928399	-0.0856316	1.08101e-06	7106	0.0175453	NbcNih	0.36124	exposure	TRUE	reported	textfile	0.983516	0.00334093	23.8136
GCST90277298	rs140619100	0.218455	3.15069e-10	7106	0.034677	NbcNih	0.061774	exposure	TRUE	reported	textfile	0.988205	0.00555389	39.6752
GCST90277298	rs142082962	-0.144243	3.46363e-06	7106	0.0310553	NbcNih	0.0779084	exposure	TRUE	reported	textfile	0.987953	0.00302675	21.5673
GCST90277298	rs143309746	0.270192	4.94388e-06	7106	0.0591168	NbcNih	0.0225309	exposure	TRUE	reported	textfile	0.907946	0.00293105	20.8834
GCST90277298	rs174527	-0.175648	1.14476e-24	7106	0.017069	NbcNih	0.44432	exposure	TRUE	reported	textfile	0.975612	0.0146832	105.864
GCST90277298	rs174533	-0.542799	1e-200	7106	0.0159378	NbcNih	0.408601	exposure	TRUE	reported	textfile	0.999364	0.140324	1159.58
GCST90277298	rs190664666	-0.158363	5.00706e-06	7106	0.0346684	NbcNih	0.0637711	exposure	TRUE	reported	textfile	0.993064	0.0029278	20.8602
GCST90277298	rs2398428	-0.0968111	8.95809e-07	7106	0.0196872	NbcNih	0.262839	exposure	TRUE	reported	textfile	0.914584	0.00339142	24.1746
GCST90277298	rs2469035	-0.0921214	6.68738e-06	7106	0.0204404	NbcNih	0.786653	exposure	TRUE	reported	textfile	0.99363	0.00285021	20.3058
GCST90277298	rs3110971	0.0987666	1.77895e-06	7106	0.0206593	NbcNih	0.207948	exposure	TRUE	reported	textfile	0.994746	0.00320604	22.849
GCST90277298	rs35788378	0.0851112	5.51696e-06	7106	0.0187165	NbcNih	0.26219	exposure	TRUE	reported	textfile	0.998236	0.0029016	20.6729
GCST90277298	rs55725503	-0.248358	5.71168e-06	7106	0.0547035	NbcNih	0.0248013	exposure	TRUE	reported	textfile	0.953297	0.0028923	20.6065
GCST90277298	rs56399423	0.0843898	2.48545e-06	7106	0.0179057	NbcNih	0.323419	exposure	TRUE	reported	textfile	0.99849	0.00311614	22.2062
GCST90277298	rs585002	0.114574	2.33433e-06	7106	0.0242442	NbcNih	0.861965	exposure	TRUE	reported	textfile	0.991578	0.00313306	22.3272
GCST90277298	rs600518	-0.113042	1.42316e-08	7106	0.0199103	NbcNih	0.2323	exposure	TRUE	reported	textfile	0.988558	0.00451578	32.2257
GCST90277298	rs6083838	-0.0775134	4.50677e-06	7106	0.0168876	NbcNih	0.535632	exposure	TRUE	reported	textfile	0.996134	0.00295602	21.0618
GCST90277298	rs61896563	-0.187856	2.4746e-06	7106	0.0398517	NbcNih	0.0480307	exposure	TRUE	reported	textfile	0.986851	0.00311728	22.2144
GCST90277298	rs635196	0.0999107	3.9137e-06	7106	0.0216286	NbcNih	0.18429	exposure	TRUE	reported	textfile	1	0.00299392	21.3327
GCST90277298	rs73161879	-0.10307	3.76725e-06	7106	0.0222736	NbcNih	0.181214	exposure	TRUE	reported	textfile	0.944977	0.00300436	21.4073
GCST90277298	rs74452899	-0.445712	4.63858e-07	7106	0.0883441	NbcNih	0.010577	exposure	TRUE	reported	textfile	0.854715	0.00356924	25.4467
GCST90277351	rs10234951	-0.150893	1.16893e-06	7169	0.0310167	Igq2E6	0.0800466	exposure	TRUE	reported	textfile	0.988132	0.00329046	23.6606
GCST90277351	rs1034755	0.0850495	2.13468e-06	7169	0.0179284	Igq2E6	0.31944	exposure	TRUE	reported	textfile	0.982963	0.00312925	22.4978
GCST90277351	rs10487877	0.181516	5.11647e-06	7169	0.0397779	Igq2E6	0.0473281	exposure	TRUE	reported	textfile	0.977479	0.0028962	20.8173
GCST90277351	rs10494405	-0.126556	4.62036e-06	7169	0.0276044	Igq2E6	0.106309	exposure	TRUE	reported	textfile	0.974777	0.00292334	21.013
GCST90277351	rs11136432	-0.0804567	2.73861e-06	7169	0.0171434	Igq2E6	0.602149	exposure	TRUE	reported	textfile	0.984351	0.00306295	22.0196
GCST90277351	rs11725298	0.259215	4.95821e-06	7169	0.0567226	Igq2E6	0.022275	exposure	TRUE	reported	textfile	0.962383	0.0029046	20.8779
GCST90277351	rs12923459	-0.0749478	8.79165e-06	7169	0.0168499	Igq2E6	0.457172	exposure	TRUE	reported	textfile	0.992966	0.00275212	19.7789
GCST90277351	rs13123798	0.0846761	8.10501e-07	7169	0.017151	Igq2E6	0.589069	exposure	TRUE	reported	textfile	0.933182	0.00338852	24.3681
GCST90277351	rs143745495	-0.098227	8.71408e-06	7169	0.0220739	Igq2E6	0.172423	exposure	TRUE	reported	textfile	0.997523	0.00275453	19.7962
GCST90277351	rs204474	-0.0841047	9.15207e-07	7169	0.0171182	Igq2E6	0.598366	exposure	TRUE	reported	textfile	0.994045	0.00335588	24.1325
GCST90277351	rs2070895	0.0850477	9.89011e-06	7169	0.0192303	Igq2E6	0.266647	exposure	TRUE	reported	textfile	0.979714	0.00272089	19.5538
GCST90277351	rs2277289	0.0804229	6.69125e-06	7169	0.0178458	Igq2E6	0.326323	exposure	TRUE	reported	textfile	1	0.00282488	20.3033
GCST90277351	rs2573210	0.113351	6.34104e-07	7169	0.0227393	Igq2E6	0.837819	exposure	TRUE	reported	textfile	0.982932	0.0034541	24.8414
GCST90277351	rs3820438	0.0899233	1.02689e-06	7169	0.0183875	Igq2E6	0.290801	exposure	TRUE	reported	textfile	0.97805	0.00332502	23.9099
GCST90277351	rs3826884	-0.179098	3.55551e-14	7169	0.0235917	Igq2E6	0.149208	exposure	TRUE	reported	textfile	0.989784	0.00797493	57.6158
GCST90277351	rs7232502	-0.0839582	6.81268e-06	7169	0.0186466	Igq2E6	0.279023	exposure	TRUE	reported	textfile	0.980851	0.00281995	20.2678
GCST90277351	rs7445920	0.0966001	4.81867e-06	7169	0.0211109	Igq2E6	0.193092	exposure	TRUE	reported	textfile	0.99404	0.00291217	20.9325
GCST90277351	rs74677222	0.145692	1.7858e-06	7169	0.0304796	Igq2E6	0.0829586	exposure	TRUE	reported	textfile	0.982981	0.00317696	22.8419
GCST90277351	rs78802873	0.148061	8.87619e-06	7169	0.033302	Igq2E6	0.067401	exposure	TRUE	reported	textfile	0.995633	0.00274971	19.7615
GCST90277351	rs79337987	-0.294234	1.32017e-06	7169	0.0607827	Igq2E6	0.0195097	exposure	TRUE	reported	textfile	0.966498	0.00325799	23.4263
GCST90277351	rs9265944	0.0835278	1.12668e-06	7169	0.0171439	Igq2E6	0.391277	exposure	TRUE	reported	textfile	0.989285	0.00330026	23.7313
GCST90277351	rs97384	0.209931	4.33573e-35	7169	0.0168953	Igq2E6	0.580289	exposure	TRUE	reported	textfile	0.987472	0.0210819	154.348
GCST90277351	rs9946720	-0.71722	1.93127e-06	7169	0.150538	Igq2E6	0.00346697	exposure	TRUE	reported	textfile	0.891597	0.00315632	22.693
GCST90277381	rs10141087	-0.0890577	5.80341e-06	5463	0.019626	PMjeDs	0.615301	exposure	TRUE	reported	textfile	0.995352	0.00375504	20.5836
GCST90277381	rs10218823	-0.351728	3.63201e-06	5463	0.0758644	PMjeDs	0.0174192	exposure	TRUE	reported	textfile	0.926436	0.00391923	21.4871
GCST90277381	rs10425025	0.304802	4.54841e-06	5463	0.0664195	PMjeDs	0.0226916	exposure	TRUE	reported	textfile	0.914794	0.0038401	21.0516
GCST90277381	rs117264209	-0.331464	4.83672e-06	5463	0.0724324	PMjeDs	0.0189929	exposure	TRUE	reported	textfile	0.963965	0.00381869	20.9338
GCST90277381	rs2180528	0.0959045	9.31127e-07	5463	0.0195284	PMjeDs	0.388548	exposure	TRUE	reported	textfile	0.997266	0.00439542	24.1094
GCST90277381	rs222507	-0.322724	3.68197e-06	5463	0.0696589	PMjeDs	0.979086	exposure	TRUE	reported	textfile	0.925605	0.00391359	21.4561
GCST90277381	rs2242104	-0.102506	4.16402e-06	5463	0.0222477	PMjeDs	0.751566	exposure	TRUE	reported	textfile	0.990171	0.00387091	21.2212
GCST90277381	rs3894049	0.0884814	8.05823e-06	5463	0.0198045	PMjeDs	0.522222	exposure	TRUE	reported	textfile	0.916936	0.0036405	19.9534
GCST90277381	rs4955801	-0.10692	4.09029e-06	5463	0.0231871	PMjeDs	0.784912	exposure	TRUE	reported	textfile	0.995544	0.0038771	21.2552
GCST90277381	rs60243822	0.114112	7.92825e-06	5463	0.025521	PMjeDs	0.171507	exposure	TRUE	reported	textfile	0.991842	0.00364628	19.9852
GCST90277381	rs62235973	0.240897	2.53989e-06	5463	0.051151	PMjeDs	0.0372407	exposure	TRUE	reported	textfile	0.967561	0.00404356	22.1715
GCST90277381	rs62348866	-0.141277	2.00948e-06	5463	0.0296961	PMjeDs	0.118352	exposure	TRUE	reported	textfile	0.991378	0.00412589	22.6248
GCST90277381	rs6504835	-0.0868623	9.96136e-06	5463	0.0196437	PMjeDs	0.411655	exposure	TRUE	reported	textfile	0.999865	0.00356643	19.546
GCST90277381	rs73302224	0.517903	7.88209e-06	5463	0.115804	PMjeDs	0.0074372	exposure	TRUE	reported	textfile	0.97954	0.0036478	19.9936
GCST90277381	rs76375876	0.295929	2.78359e-06	5463	0.0630857	PMjeDs	0.0256501	exposure	TRUE	reported	textfile	0.906594	0.00401177	21.9965
GCST90277381	rs769432	0.0909888	2.03696e-06	5463	0.0191377	PMjeDs	0.509405	exposure	TRUE	reported	textfile	0.998834	0.00412071	22.5963
GCST90277381	rs7721676	-0.103686	8.44778e-06	5463	0.023261	PMjeDs	0.218108	exposure	TRUE	reported	textfile	0.998582	0.00362389	19.8621
GCST90277381	rs79159286	0.162727	5.20211e-06	5463	0.0356791	PMjeDs	0.0800417	exposure	TRUE	reported	textfile	0.967158	0.00379323	20.7937
GCST90277381	rs969816	0.133453	9.09199e-06	5463	0.0300456	PMjeDs	0.119786	exposure	TRUE	reported	textfile	0.996537	0.00359831	19.7213
GCST90277386	rs10468471	-0.163919	9.83409e-06	6076	0.0370489	gx6eMN	0.0654195	exposure	TRUE	reported	textfile	0.978418	0.00321139	19.5688
GCST90277386	rs10502551	-0.198915	2.76027e-06	6076	0.0423918	gx6eMN	0.0508576	exposure	TRUE	reported	textfile	0.964256	0.00361063	22.0104
GCST90277386	rs10861498	-0.0996033	2.26797e-06	6076	0.0210483	gx6eMN	0.242284	exposure	TRUE	reported	textfile	0.994458	0.00367196	22.3857
GCST90277386	rs113777805	0.232524	9.18164e-06	6076	0.0523758	gx6eMN	0.0306595	exposure	TRUE	reported	textfile	0.968921	0.00323333	19.7029
GCST90277386	rs117730598	0.272914	5.54048e-07	6076	0.054452	gx6eMN	0.0298946	exposure	TRUE	reported	textfile	0.957543	0.00411732	25.112
GCST90277386	rs1260326	-0.120386	2.23246e-10	6076	0.0189435	gx6eMN	0.650878	exposure	TRUE	reported	textfile	1	0.00660293	40.3728
GCST90277386	rs145055632	-0.515637	4.36063e-06	6076	0.112159	gx6eMN	0.00640371	exposure	TRUE	reported	textfile	0.988762	0.00346652	21.1289
GCST90277386	rs1810258	0.0847927	4.49391e-06	6076	0.018468	gx6eMN	0.42846	exposure	TRUE	reported	textfile	0.996944	0.00345745	21.0734
GCST90277386	rs2736863	0.463431	4.80827e-06	6076	0.101254	gx6eMN	0.992138	exposure	TRUE	reported	textfile	0.957342	0.00343584	20.9413
GCST90277386	rs4937417	-0.0849248	3.39204e-06	6076	0.0182651	gx6eMN	0.46685	exposure	TRUE	reported	textfile	1	0.0035454	21.6114
GCST90277386	rs6846577	-0.100977	4.27097e-06	6076	0.0219431	gx6eMN	0.215396	exposure	TRUE	reported	textfile	0.999625	0.00347312	21.1693
GCST90277386	rs71556492	0.113708	4.5138e-06	6076	0.0247714	gx6eMN	0.164668	exposure	TRUE	reported	textfile	0.98493	0.00345589	21.0639
GCST90277386	rs76411296	-0.135993	2.27556e-06	6076	0.0287434	gx6eMN	0.116227	exposure	TRUE	reported	textfile	0.97806	0.00367064	22.3776
GCST90277386	rs964184	-0.154662	5.54957e-10	6076	0.0248953	gx6eMN	0.848991	exposure	TRUE	reported	textfile	1	0.00631197	38.5824
GCST90277391	rs11208199	-0.0971895	9.03169e-06	5491	0.0218742	gwLHdf	0.267152	exposure	TRUE	reported	textfile	0.974981	0.00358232	19.734
GCST90277391	rs112578388	-0.67225	5.82167e-06	5491	0.14817	gwLHdf	0.00532962	exposure	TRUE	reported	textfile	0.859012	0.00373478	20.577
GCST90277391	rs11257904	0.572824	5.44804e-06	5491	0.125867	gwLHdf	0.00625124	exposure	TRUE	reported	textfile	0.972516	0.00375779	20.7043
GCST90277391	rs115914883	0.304083	7.61082e-06	5491	0.067877	gwLHdf	0.0216451	exposure	TRUE	reported	textfile	0.961608	0.00364169	20.0623
GCST90277391	rs116876951	0.494519	7.36694e-06	5491	0.110215	gwLHdf	0.007669	exposure	TRUE	reported	textfile	0.986717	0.00365295	20.1246
GCST90277391	rs117730598	0.266031	2.10106e-06	5491	0.0560263	gwLHdf	0.0298946	exposure	TRUE	reported	textfile	0.957543	0.00408931	22.5384
GCST90277391	rs117906663	-0.610136	8.78316e-06	5491	0.137134	gwLHdf	0.00580729	exposure	TRUE	reported	textfile	0.889562	0.0035921	19.7881
GCST90277391	rs1260326	-0.156758	2.7732e-15	5491	0.0197844	gwLHdf	0.650878	exposure	TRUE	reported	textfile	1	0.0113038	62.756
GCST90277391	rs150889723	-0.222497	7.81466e-07	5491	0.0449902	gwLHdf	0.0504747	exposure	TRUE	reported	textfile	0.927998	0.00443436	24.4486
GCST90277391	rs181240184	-0.304946	7.14994e-06	5491	0.0678667	gwLHdf	0.0212024	exposure	TRUE	reported	textfile	0.96843	0.00366342	20.1825
GCST90277391	rs2278983	0.0884781	4.75708e-06	5491	0.01932	gwLHdf	0.536488	exposure	TRUE	reported	textfile	0.980387	0.00380496	20.9652
GCST90277391	rs254668	0.101024	1.28317e-07	5491	0.0191045	gwLHdf	0.441508	exposure	TRUE	reported	textfile	0.995996	0.00506664	27.9524
GCST90277391	rs2915945	0.10004	3.89732e-06	5491	0.0216473	gwLHdf	0.260204	exposure	TRUE	reported	textfile	0.994458	0.00387438	21.3492
GCST90277391	rs2954038	-0.0996217	5.21523e-06	5491	0.0218456	gwLHdf	0.743318	exposure	TRUE	reported	textfile	1	0.003773	20.7884
GCST90277391	rs3767910	0.104823	9.28201e-06	5491	0.0236237	gwLHdf	0.210847	exposure	TRUE	reported	textfile	0.988738	0.00357282	19.6815
GCST90277391	rs3906419	0.108151	2.27852e-06	5491	0.0228561	gwLHdf	0.219634	exposure	TRUE	reported	textfile	0.995749	0.00406105	22.382
GCST90277391	rs62125455	0.154054	8.72176e-06	5491	0.0346138	gwLHdf	0.0934984	exposure	TRUE	reported	textfile	0.889309	0.00359445	19.8011
GCST90277391	rs67080320	-0.203188	3.24513e-06	5491	0.0436094	gwLHdf	0.0507868	exposure	TRUE	reported	textfile	0.999419	0.00393796	21.7009
GCST90277391	rs7241605	0.147729	2.82077e-06	5491	0.0315105	gwLHdf	0.10391	exposure	TRUE	reported	textfile	0.986881	0.00398689	21.9717
GCST90277391	rs72646948	0.848926	1.84781e-07	5491	0.16262	gwLHdf	0.0042346	exposure	TRUE	reported	textfile	0.84505	0.00493845	27.2417
GCST90277391	rs78571096	0.526226	7.87098e-06	5491	0.117654	gwLHdf	0.0071497	exposure	TRUE	reported	textfile	0.872985	0.00362995	19.9974
GCST90277391	rs888860	-0.0944786	1.39217e-06	5491	0.0195569	gwLHdf	0.620611	exposure	TRUE	reported	textfile	1	0.00423227	23.3297
GCST90277391	rs964184	-0.184094	1.16277e-12	5491	0.025834	gwLHdf	0.848991	exposure	TRUE	reported	textfile	1	0.00916319	50.7619
GCST90277412	rs10105606	-0.130099	2.19001e-12	7151	0.0184959	egL1UV	0.278826	exposure	TRUE	reported	textfile	1	0.00687125	49.4624
GCST90277412	rs10739560	-0.219105	2.06932e-06	7151	0.0461244	egL1UV	0.962444	exposure	TRUE	reported	textfile	0.923233	0.00314563	22.5591
GCST90277412	rs1089588	0.083328	9.81469e-06	7151	0.0188343	egL1UV	0.264232	exposure	TRUE	reported	textfile	0.998788	0.00272979	19.5687
GCST90277412	rs114160087	0.519849	7.94884e-06	7151	0.116307	egL1UV	0.00538635	exposure	TRUE	reported	textfile	0.941652	0.00278589	19.972
GCST90277412	rs114971431	0.347935	4.44877e-06	7151	0.0757582	egL1UV	0.0127225	exposure	TRUE	reported	textfile	0.96994	0.00294097	21.087
GCST90277412	rs115007623	0.402198	5.98302e-06	7151	0.0887808	egL1UV	0.00991482	exposure	TRUE	reported	textfile	0.90298	0.00286174	20.5173
GCST90277412	rs1260326	-0.117623	1.59895e-11	7151	0.0174272	egL1UV	0.650878	exposure	TRUE	reported	textfile	1	0.00633001	45.5415
GCST90277412	rs142908175	0.168708	4.02344e-06	7151	0.0365676	egL1UV	0.0581195	exposure	TRUE	reported	textfile	0.936863	0.00296771	21.2793
GCST90277412	rs16996148	-0.170903	3.14951e-07	7151	0.0333863	egL1UV	0.0658412	exposure	TRUE	reported	textfile	1	0.00365096	26.1964
GCST90277412	rs174527	-0.0778789	5.30147e-06	7151	0.0170946	egL1UV	0.44432	exposure	TRUE	reported	textfile	0.975612	0.00289399	20.7491
GCST90277412	rs174533	-0.232626	8.16669e-43	7151	0.0168483	egL1UV	0.408601	exposure	TRUE	reported	textfile	0.999364	0.0259664	190.582
GCST90277412	rs17596144	0.111305	2.05235e-06	7151	0.0234232	egL1UV	0.151717	exposure	TRUE	reported	textfile	0.992154	0.00314775	22.5744
GCST90277412	rs187032204	0.279631	6.50928e-06	7151	0.0619712	egL1UV	0.0189839	exposure	TRUE	reported	textfile	0.97289	0.00283916	20.3549
GCST90277412	rs187665388	-0.247818	1.93253e-06	7151	0.0520176	egL1UV	0.0274246	exposure	TRUE	reported	textfile	0.969948	0.00316389	22.6905
GCST90277412	rs197730	-0.0865587	3.37547e-07	7151	0.0169525	egL1UV	0.402488	exposure	TRUE	reported	textfile	0.998984	0.00363251	26.0635
GCST90277412	rs2954021	-0.0804044	1.65527e-06	7151	0.016767	egL1UV	0.53836	exposure	TRUE	reported	textfile	0.999517	0.00320544	22.9894
GCST90277412	rs2968430	-0.104407	8.42197e-06	7151	0.0234244	egL1UV	0.154787	exposure	TRUE	reported	textfile	0.958134	0.00277045	19.861
GCST90277412	rs3096698	-0.0768465	9.21331e-06	7151	0.0173155	egL1UV	0.631001	exposure	TRUE	reported	textfile	0.993704	0.00274674	19.6905
GCST90277412	rs33951980	-0.128079	4.81235e-07	7151	0.0254221	egL1UV	0.121802	exposure	TRUE	reported	textfile	0.998698	0.00353694	25.3753
GCST90277412	rs4277987	-0.0953009	1.13506e-06	7151	0.0195663	egL1UV	0.240847	exposure	TRUE	reported	textfile	0.984788	0.00330652	23.7167
GCST90277412	rs445925	0.193761	4.63703e-10	7151	0.0310538	egL1UV	0.0774371	exposure	TRUE	reported	textfile	1	0.00541475	38.9208
GCST90277412	rs56013388	-0.379156	4.58967e-06	7151	0.0826741	egL1UV	0.0102898	exposure	TRUE	reported	textfile	0.966608	0.00293261	21.0269
GCST90277412	rs56296027	-0.0879231	1.60281e-06	7151	0.0183106	egL1UV	0.28528	exposure	TRUE	reported	textfile	0.999022	0.00321393	23.0504
GCST90277412	rs738409	0.178158	5.90229e-19	7151	0.0199771	egL1UV	0.223876	exposure	TRUE	reported	textfile	0.995247	0.0109996	79.5105
GCST90277412	rs7846376	-0.0797951	5.53235e-06	7151	0.0175496	egL1UV	0.636568	exposure	TRUE	reported	textfile	0.999554	0.00288269	20.6679
GCST90277412	rs7863337	-0.136865	3.65233e-06	7151	0.0295366	egL1UV	0.0948784	exposure	TRUE	reported	textfile	0.947199	0.00299361	21.4656
GCST90277412	rs9578336	0.0999965	4.06704e-06	7151	0.0216847	egL1UV	0.182278	exposure	TRUE	reported	textfile	0.973791	0.00296488	21.2589
GCST90277412	rs964184	-0.241125	2.0703e-25	7151	0.0230593	egL1UV	0.848991	exposure	TRUE	reported	textfile	1	0.0150604	109.313
GCST90277413	rs10149017	0.0933266	9.44028e-06	7148	0.0210548	f7T6Vz	0.796337	exposure	TRUE	reported	textfile	0.993514	0.00274114	19.6421
GCST90277413	rs112214356	0.163793	3.4597e-06	7148	0.0352624	f7T6Vz	0.0608548	exposure	TRUE	reported	textfile	0.989879	0.00300936	21.5698
GCST90277413	rs115007623	0.403192	6.4083e-06	7148	0.0892862	f7T6Vz	0.00991482	exposure	TRUE	reported	textfile	0.90298	0.00284468	20.3861
GCST90277413	rs1260326	-0.0986077	1.79457e-08	7148	0.017493	f7T6Vz	0.650878	exposure	TRUE	reported	textfile	1	0.0044257	31.7667
GCST90277413	rs148132478	-0.736422	6.59328e-06	7148	0.163298	f7T6Vz	0.0029219	exposure	TRUE	reported	textfile	0.889909	0.00283709	20.3315
GCST90277413	rs150578762	0.132623	4.10691e-06	7148	0.0287729	f7T6Vz	0.0942658	exposure	TRUE	reported	textfile	0.985591	0.00296345	21.2397
GCST90277413	rs16996148	-0.150991	7.17759e-06	7148	0.0336169	f7T6Vz	0.0658412	exposure	TRUE	reported	textfile	1	0.00281435	20.1681
GCST90277413	rs174554	-0.161329	2.72269e-21	7148	0.0169773	f7T6Vz	0.405862	exposure	TRUE	reported	textfile	0.999423	0.0124753	90.2747
GCST90277413	rs1883350	0.0878854	3.37053e-07	7148	0.0172118	f7T6Vz	0.39119	exposure	TRUE	reported	textfile	0.992637	0.00363425	26.0651
GCST90277413	rs1902483	0.0755599	5.62648e-06	7148	0.0166313	f7T6Vz	0.505272	exposure	TRUE	reported	textfile	0.997282	0.00287934	20.6352
GCST90277413	rs2229738	-0.12075	2.80654e-07	7148	0.0234888	f7T6Vz	0.155986	exposure	TRUE	reported	textfile	0.942883	0.00368354	26.4199
GCST90277413	rs2626606	-0.109922	5.80498e-06	7148	0.0242311	f7T6Vz	0.862176	exposure	TRUE	reported	textfile	0.98332	0.00287071	20.5732
GCST90277413	rs34001747	0.358159	9.99775e-06	7148	0.0810252	f7T6Vz	0.0115523	exposure	TRUE	reported	textfile	0.904913	0.0027261	19.5339
GCST90277413	rs3916027	-0.125596	6.22026e-11	7148	0.0191807	f7T6Vz	0.252552	exposure	TRUE	reported	textfile	0.999664	0.00596267	42.8648
GCST90277413	rs483082	0.105379	7.95871e-08	7148	0.0196109	f7T6Vz	0.242295	exposure	TRUE	reported	textfile	0.996469	0.00402326	28.8663
GCST90277413	rs513272	0.0793456	4.97059e-06	7148	0.0173639	f7T6Vz	0.563508	exposure	TRUE	reported	textfile	0.951385	0.00291273	20.8752
GCST90277413	rs57706029	0.0793	3.92657e-06	7148	0.0171695	f7T6Vz	0.605344	exposure	TRUE	reported	textfile	0.994412	0.00297545	21.326
GCST90277413	rs592586	0.0804023	2.09687e-06	7148	0.0169355	f7T6Vz	0.594684	exposure	TRUE	reported	textfile	0.99318	0.00314332	22.533
GCST90277413	rs595400	-0.075704	6.58581e-06	7148	0.016786	f7T6Vz	0.52458	exposure	TRUE	reported	textfile	0.998582	0.00283743	20.3339
GCST90277413	rs62419698	-0.172388	3.81284e-06	7148	0.0372748	f7T6Vz	0.0605311	exposure	TRUE	reported	textfile	0.887265	0.00298333	21.3827
GCST90277413	rs6699175	0.123873	3.27128e-06	7148	0.0266019	f7T6Vz	0.113593	exposure	TRUE	reported	textfile	0.957749	0.00302432	21.6774
GCST90277413	rs6904245	0.144843	4.28011e-06	7148	0.0314827	f7T6Vz	0.0805693	exposure	TRUE	reported	textfile	0.984293	0.00295245	21.1607
GCST90277413	rs7002672	0.0953041	6.35539e-06	7148	0.0210967	f7T6Vz	0.804507	exposure	TRUE	reported	textfile	1	0.00284689	20.402
GCST90277413	rs7156531	0.122206	6.3996e-06	7148	0.0270606	f7T6Vz	0.114238	exposure	TRUE	reported	textfile	0.945463	0.00284504	20.3887
GCST90277413	rs7170012	-0.0760781	7.03339e-06	7148	0.0169215	f7T6Vz	0.578531	exposure	TRUE	reported	textfile	0.998641	0.00281988	20.2078
GCST90277413	rs72623355	-0.133328	2.63653e-06	7148	0.0283623	f7T6Vz	0.0969428	exposure	TRUE	reported	textfile	0.982592	0.00308201	22.0922
GCST90277413	rs72767411	0.296043	6.91571e-06	7148	0.0657998	f7T6Vz	0.0165705	exposure	TRUE	reported	textfile	0.964487	0.00282389	20.2367
GCST90277413	rs73095198	-0.228054	8.51839e-06	7148	0.0511926	f7T6Vz	0.028823	exposure	TRUE	reported	textfile	0.986797	0.00276868	19.8399
GCST90277413	rs75402627	0.155913	1.5919e-06	7148	0.0324601	f7T6Vz	0.0745801	exposure	TRUE	reported	textfile	0.978418	0.00321722	23.0645
GCST90277413	rs7608044	-0.126725	7.10766e-06	7148	0.0282017	f7T6Vz	0.103711	exposure	TRUE	reported	textfile	0.947782	0.00281685	20.1861
GCST90277413	rs80329613	-0.164479	8.54628e-06	7148	0.0369275	f7T6Vz	0.0537215	exposure	TRUE	reported	textfile	0.993244	0.00276779	19.8335
GCST90277413	rs964184	-0.21606	1.24227e-20	7148	0.0231287	f7T6Vz	0.848991	exposure	TRUE	reported	textfile	1	0.0120612	87.2418
GCST90277271	rs11045856	-0.118409	2.49161e-07	6905	0.0229328	oBCS6q	0.166098	exposure	TRUE	reported	textfile	0.999376	0.00384608	26.652
GCST90277271	rs11063393	-0.133779	3.2157e-06	6905	0.0287068	oBCS6q	0.10249	exposure	TRUE	reported	textfile	0.95526	0.0031353	21.711
GCST90277271	rs111877698	0.42279	1.09596e-06	6905	0.0866763	oBCS6q	0.0125708	exposure	TRUE	reported	textfile	0.818856	0.00343393	23.7861
GCST90277271	rs114899411	-0.18852	5.08222e-07	6905	0.0374958	oBCS6q	0.057478	exposure	TRUE	reported	textfile	0.994295	0.00364753	25.2711
GCST90277271	rs115359603	-0.302185	5.25819e-06	6905	0.066303	oBCS6q	0.0172786	exposure	TRUE	reported	textfile	0.938677	0.00299924	20.766
GCST90277271	rs12459249	0.0870205	5.88667e-06	6905	0.0191938	oBCS6q	0.713762	exposure	TRUE	reported	textfile	0.982809	0.00296802	20.5492
GCST90277271	rs1260326	-0.114725	1.12474e-10	6905	0.0177626	oBCS6q	0.650878	exposure	TRUE	reported	textfile	1	0.00600515	41.704
GCST90277271	rs1338449	0.082216	4.98307e-06	6905	0.0179943	oBCS6q	0.348986	exposure	TRUE	reported	textfile	0.995174	0.00301417	20.8697
GCST90277271	rs1442407	-0.115919	1.60187e-07	6905	0.0220978	oBCS6q	0.178787	exposure	TRUE	reported	textfile	1	0.00396936	27.5097
GCST90277271	rs146330404	0.560459	1.14203e-06	6905	0.115092	oBCS6q	0.00594845	exposure	TRUE	reported	textfile	0.890719	0.00342251	23.7067
GCST90277271	rs174560	0.364648	7.02107e-98	6905	0.0170903	oBCS6q	0.382915	exposure	TRUE	reported	textfile	0.998825	0.0618523	455.116
GCST90277271	rs1792909	0.0901933	2.60094e-07	6905	0.0174954	oBCS6q	0.387265	exposure	TRUE	reported	textfile	0.995124	0.00383415	26.569
GCST90277271	rs2236950	-0.087287	5.4657e-06	6905	0.0191874	oBCS6q	0.264837	exposure	TRUE	reported	textfile	0.992284	0.00298816	20.6891
GCST90277271	rs2290053	0.0761838	7.24224e-06	6905	0.0169685	oBCS6q	0.497183	exposure	TRUE	reported	textfile	1	0.00291078	20.1517
GCST90277271	rs326048	-0.0895673	4.59705e-06	6905	0.0195314	oBCS6q	0.285426	exposure	TRUE	reported	textfile	0.925179	0.00303632	21.0236
GCST90277271	rs35140833	-0.114793	2.29959e-06	6905	0.0242743	oBCS6q	0.15375	exposure	TRUE	reported	textfile	0.929393	0.00322827	22.3569
GCST90277271	rs3741259	0.138833	1.86243e-07	6905	0.0266079	oBCS6q	0.115847	exposure	TRUE	reported	textfile	0.987855	0.00392728	27.2169
GCST90277271	rs4726320	0.12847	5.79971e-06	6905	0.0283164	oBCS6q	0.895313	exposure	TRUE	reported	textfile	0.958254	0.00297215	20.5779
GCST90277271	rs62076866	0.387542	4.3769e-07	6905	0.0766431	oBCS6q	0.0127939	exposure	TRUE	reported	textfile	0.980973	0.00368912	25.5603
GCST90277271	rs62242707	0.0906287	6.33165e-06	6905	0.0200587	oBCS6q	0.271932	exposure	TRUE	reported	textfile	0.908537	0.00294768	20.408
GCST90277271	rs6413913	-0.087949	1.49566e-06	6905	0.0182626	oBCS6q	0.309028	exposure	TRUE	reported	textfile	1	0.00334747	23.1852
GCST90277271	rs71508993	0.245011	5.80631e-06	6905	0.0540073	oBCS6q	0.0255031	exposure	TRUE	reported	textfile	0.980643	0.00297173	20.575
GCST90277271	rs7776911	-0.103623	9.35897e-06	6905	0.0233665	oBCS6q	0.840985	exposure	TRUE	reported	textfile	0.995654	0.00284005	19.6607
GCST90277271	rs791631	-0.0797576	5.58281e-06	6905	0.0175484	oBCS6q	0.627689	exposure	TRUE	reported	textfile	0.9949	0.00298269	20.6511
GCST90277271	rs79211442	0.110657	9.2253e-06	6905	0.0249358	oBCS6q	0.136228	exposure	TRUE	reported	textfile	0.986381	0.00284388	19.6873
GCST90277271	rs8034802	0.0880856	2.31327e-06	6905	0.0186318	oBCS6q	0.310621	exposure	TRUE	reported	textfile	0.995376	0.00322651	22.3447
GCST90277282	rs10787711	-0.0899783	2.73908e-07	7174	0.0174875	DL3nXN	0.648489	exposure	TRUE	reported	textfile	0.993856	0.00367671	26.4667
GCST90277282	rs10890773	-0.125543	1.422e-07	7174	0.0238336	DL3nXN	0.860325	exposure	TRUE	reported	textfile	1	0.00385272	27.7386
GCST90277282	rs10961143	0.195468	4.88187e-07	7174	0.0388181	DL3nXN	0.0482686	exposure	TRUE	reported	textfile	0.994478	0.003522	25.3491
GCST90277282	rs112569946	0.71609	4.33684e-06	7174	0.155736	DL3nXN	0.00320476	exposure	TRUE	reported	textfile	0.887308	0.00293845	21.1366
GCST90277282	rs11722429	0.133312	2.17707e-06	7174	0.0281246	DL3nXN	0.0989349	exposure	TRUE	reported	textfile	0.979041	0.0031221	22.4618
GCST90277282	rs117528775	0.597066	1.92491e-06	7174	0.125304	DL3nXN	0.00485169	exposure	TRUE	reported	textfile	0.969925	0.00315487	22.6983
GCST90277282	rs13150924	-0.134613	7.19651e-08	7174	0.0249663	DL3nXN	0.130232	exposure	TRUE	reported	textfile	0.98183	0.00403597	29.0633
GCST90277282	rs13402814	0.164349	2.8865e-06	7174	0.0351012	DL3nXN	0.0597335	exposure	TRUE	reported	textfile	0.99858	0.00304652	21.9164
GCST90277282	rs1488201	0.0781438	8.85534e-06	7174	0.0175744	DL3nXN	0.349732	exposure	TRUE	reported	textfile	0.990345	0.00274835	19.7655
GCST90277282	rs150352222	-0.302688	8.8919e-06	7174	0.068088	DL3nXN	0.0153887	exposure	TRUE	reported	textfile	0.984617	0.00274722	19.7573
GCST90277282	rs150376922	-0.289717	6.88329e-06	7174	0.064375	DL3nXN	0.0180419	exposure	TRUE	reported	textfile	0.964353	0.00281532	20.2485
GCST90277282	rs1532085	-0.110553	4.60681e-11	7174	0.0167671	DL3nXN	0.573441	exposure	TRUE	reported	textfile	1	0.00602338	43.4614
GCST90277282	rs16985573	-0.149941	5.43361e-06	7174	0.0329499	DL3nXN	0.072804	exposure	TRUE	reported	textfile	0.951116	0.00287819	20.702
GCST90277282	rs17126640	-0.0993832	1.88904e-06	7174	0.0208406	DL3nXN	0.203462	exposure	TRUE	reported	textfile	0.996624	0.00315987	22.7344
GCST90277282	rs17231506	0.143843	8.35003e-15	7174	0.0184928	DL3nXN	0.27829	exposure	TRUE	reported	textfile	0.998683	0.00836303	60.4855
GCST90277282	rs174527	0.107199	3.51191e-10	7174	0.0170627	DL3nXN	0.44432	exposure	TRUE	reported	textfile	0.975612	0.00547194	39.4607
GCST90277282	rs174574	-0.330699	5.65768e-86	7174	0.0166026	DL3nXN	0.590933	exposure	TRUE	reported	textfile	1	0.0524053	396.636
GCST90277282	rs1800588	0.137688	1.091e-12	7174	0.0193079	DL3nXN	0.258046	exposure	TRUE	reported	textfile	0.985053	0.00703871	50.8395
GCST90277282	rs1833172	0.157266	1.60024e-06	7174	0.0327492	DL3nXN	0.0715397	exposure	TRUE	reported	textfile	0.959037	0.00320415	23.054
GCST90277282	rs187681244	-0.438548	7.00965e-06	7174	0.0975272	DL3nXN	0.00792749	exposure	TRUE	reported	textfile	0.909673	0.0028106	20.2144
GCST90277282	rs2629180	-0.694512	2.56075e-06	7174	0.147555	DL3nXN	0.00386528	exposure	TRUE	reported	textfile	0.829734	0.00307859	22.1478
GCST90277282	rs35925446	-0.159195	5.28083e-06	7174	0.0349389	DL3nXN	0.0673805	exposure	TRUE	reported	textfile	0.898517	0.00288552	20.7548
GCST90277282	rs4412689	-0.0931566	7.41681e-06	7174	0.020773	DL3nXN	0.199555	exposure	TRUE	reported	textfile	1	0.00279545	20.1052
GCST90277282	rs4415100	0.0933461	5.24139e-06	7174	0.0204796	DL3nXN	0.210658	exposure	TRUE	reported	textfile	0.998954	0.00288757	20.7696
GCST90277282	rs62039480	0.115988	6.51588e-11	7174	0.0177321	DL3nXN	0.332015	exposure	TRUE	reported	textfile	0.996343	0.00592873	42.7745
GCST90277282	rs62330208	-0.0899254	9.96906e-06	7174	0.020341	DL3nXN	0.239841	exposure	TRUE	reported	textfile	0.90875	0.00271692	19.5389
GCST90277282	rs6578729	-0.13877	7.31855e-06	7174	0.0309241	DL3nXN	0.0790673	exposure	TRUE	reported	textfile	0.997682	0.0027991	20.1315
GCST90277282	rs6673582	-0.0804976	7.04156e-06	7174	0.0179057	DL3nXN	0.308956	exposure	TRUE	reported	textfile	0.99964	0.00280931	20.2052
GCST90277282	rs73205054	0.195925	6.16778e-06	7174	0.0433101	DL3nXN	0.0379123	exposure	TRUE	reported	textfile	0.990387	0.00284448	20.4588
GCST90277282	rs75833961	0.272306	8.42992e-06	7174	0.0610957	DL3nXN	0.0201596	exposure	TRUE	reported	textfile	0.936225	0.00276141	19.8597
GCST90277282	rs7717591	-0.0808809	6.26244e-06	7174	0.0178916	DL3nXN	0.678822	exposure	TRUE	reported	textfile	0.997391	0.00284051	20.4302
GCST90277282	rs78882831	0.246564	6.34969e-06	7174	0.0545773	DL3nXN	0.0250883	exposure	TRUE	reported	textfile	0.968166	0.00283687	20.4039
GCST90277282	rs7936002	-0.0993499	4.2743e-07	7174	0.0196312	DL3nXN	0.257197	exposure	TRUE	reported	textfile	0.931013	0.00355739	25.6047
GCST90277282	rs9436221	-0.126689	1.82282e-11	7174	0.0188232	DL3nXN	0.261404	exposure	TRUE	reported	textfile	0.998137	0.00627474	45.2866
GCST90277282	rs964184	-0.158038	9.5573e-12	7174	0.0231589	DL3nXN	0.848991	exposure	TRUE	reported	textfile	1	0.00644935	46.555
GCST90277294	rs10201921	0.156844	8.14759e-06	7165	0.0351341	SPDQeU	0.0596423	exposure	TRUE	reported	textfile	0.997583	0.00277368	19.9231
GCST90277294	rs10890773	-0.109095	4.81675e-06	7165	0.023841	SPDQeU	0.860325	exposure	TRUE	reported	textfile	1	0.00291392	20.9334
GCST90277294	rs11602429	0.112349	5.49288e-06	7165	0.024701	SPDQeU	0.13202	exposure	TRUE	reported	textfile	0.99203	0.002879	20.6818
GCST90277294	rs12031139	0.0744697	8.07479e-06	7165	0.0166744	SPDQeU	0.488929	exposure	TRUE	reported	textfile	0.991426	0.0027761	19.9406
GCST90277294	rs1260326	-0.0984695	1.65899e-08	7165	0.0174281	SPDQeU	0.650878	exposure	TRUE	reported	textfile	1	0.00443564	31.9141
GCST90277294	rs13150924	-0.120642	1.37321e-06	7165	0.0249624	SPDQeU	0.130232	exposure	TRUE	reported	textfile	0.98183	0.00324934	23.3509
GCST90277294	rs146934967	0.442637	1.8821e-09	7165	0.073586	SPDQeU	0.0130791	exposure	TRUE	reported	textfile	0.986593	0.0050246	36.1729
GCST90277294	rs1532085	-0.0972163	7.02372e-09	7165	0.0167684	SPDQeU	0.573441	exposure	TRUE	reported	textfile	1	0.00466924	33.6027
GCST90277294	rs174527	0.118335	4.22671e-12	7165	0.017049	SPDQeU	0.44432	exposure	TRUE	reported	textfile	0.975612	0.00667886	48.1623
GCST90277294	rs174574	-0.365719	2.11189e-105	7165	0.0164961	SPDQeU	0.590933	exposure	TRUE	reported	textfile	1	0.0641951	491.373
GCST90277294	rs1800588	0.115653	2.21423e-09	7165	0.0193118	SPDQeU	0.258046	exposure	TRUE	reported	textfile	0.985053	0.00498062	35.8548
GCST90277294	rs184289628	0.283579	5.39937e-06	7165	0.0622992	SPDQeU	0.0181655	exposure	TRUE	reported	textfile	0.974561	0.00288345	20.7139
GCST90277294	rs216958	-0.0794976	4.47169e-06	7165	0.0173141	SPDQeU	0.616837	exposure	TRUE	reported	textfile	0.988219	0.0029337	21.0759
GCST90277294	rs4122352	-0.0878371	1.95736e-06	7165	0.0184474	SPDQeU	0.281076	exposure	TRUE	reported	textfile	0.995072	0.00315426	22.6655
GCST90277294	rs56156922	0.113979	8.29911e-10	7165	0.0185424	SPDQeU	0.278673	exposure	TRUE	reported	textfile	0.997804	0.00524587	37.7743
GCST90277294	rs603424	-0.161319	5.15029e-10	7165	0.0259236	SPDQeU	0.121331	exposure	TRUE	reported	textfile	1	0.00537556	38.7132
GCST90277294	rs62104079	0.103927	2.337e-07	7165	0.0200825	SPDQeU	0.232084	exposure	TRUE	reported	textfile	0.950787	0.00372379	26.7732
GCST90277294	rs6876235	0.131068	3.87653e-06	7165	0.0283608	SPDQeU	0.904944	exposure	TRUE	reported	textfile	0.999078	0.00297199	21.3518
GCST90277294	rs7036554	0.0780918	9.12089e-06	7165	0.0175888	SPDQeU	0.350278	exposure	TRUE	reported	textfile	0.96929	0.00274365	19.7068
GCST90277294	rs7783799	0.0860349	2.63413e-06	7165	0.0183014	SPDQeU	0.307726	exposure	TRUE	reported	textfile	0.94674	0.00307487	22.0932
GCST90277294	rs77949981	-0.275254	6.23465e-06	7165	0.0608761	SPDQeU	0.0196893	exposure	TRUE	reported	textfile	0.974843	0.00284525	20.4387
GCST90277294	rs78575494	0.207344	7.79063e-06	7165	0.0463423	SPDQeU	0.0367713	exposure	TRUE	reported	textfile	0.912653	0.00278612	20.0127
GCST90277294	rs7936002	-0.115471	4.22216e-09	7165	0.0196301	SPDQeU	0.257197	exposure	TRUE	reported	textfile	0.931013	0.00480609	34.5923
GCST90277294	rs9480322	-0.219767	8.15975e-07	7165	0.0445259	SPDQeU	0.03717	exposure	TRUE	reported	textfile	0.975033	0.00338851	24.3544
GCST90277294	rs9839380	0.0960439	6.36906e-08	7165	0.0177407	SPDQeU	0.334818	exposure	TRUE	reported	textfile	0.992704	0.00407389	29.3006
GCST90277314	rs1077835	0.114534	2.6626e-09	7174	0.019222	8mf98U	0.266329	exposure	TRUE	reported	textfile	0.977517	0.00492455	35.4936
GCST90277314	rs1168127	0.0917244	1.17026e-06	7174	0.0188552	8mf98U	0.737281	exposure	TRUE	reported	textfile	0.998707	0.00328788	23.6585
GCST90277314	rs117017186	0.362427	5.32894e-06	7174	0.0795703	8mf98U	0.0117995	exposure	TRUE	reported	textfile	0.950165	0.00288352	20.7404
GCST90277314	rs117675848	0.320882	9.53745e-07	7174	0.0654187	8mf98U	0.0175509	exposure	TRUE	reported	textfile	0.954523	0.0033425	24.0528
GCST90277314	rs11869356	-0.0766319	7.72162e-06	7174	0.0171208	8mf98U	0.585014	exposure	TRUE	reported	textfile	0.991509	0.00278483	20.0286
GCST90277314	rs13078306	-0.0818989	3.50558e-06	7174	0.0176422	8mf98U	0.328138	exposure	TRUE	reported	textfile	0.99753	0.00299493	21.5442
GCST90277314	rs13150924	-0.111583	8.25191e-06	7174	0.0250095	8mf98U	0.130232	exposure	TRUE	reported	textfile	0.98183	0.00276708	19.9005
GCST90277314	rs139598970	0.421877	2.54414e-06	7174	0.0896049	8mf98U	0.010032	exposure	TRUE	reported	textfile	0.889627	0.0030804	22.1609
GCST90277314	rs147002062	-0.839271	4.7698e-06	7174	0.183321	8mf98U	0.00253154	exposure	TRUE	reported	textfile	0.821192	0.00291307	20.9536
GCST90277314	rs148498852	0.156781	1.72601e-06	7174	0.0327513	8mf98U	0.0771865	exposure	TRUE	reported	textfile	0.932158	0.00318408	22.9091
GCST90277314	rs1601935	-0.0940479	3.74541e-08	7174	0.0170735	8mf98U	0.611241	exposure	TRUE	reported	textfile	0.992524	0.00421171	30.3342
GCST90277314	rs173539	0.0984345	1.01409e-07	7174	0.0184699	8mf98U	0.282691	exposure	TRUE	reported	textfile	1	0.00394356	28.3952
GCST90277314	rs174574	-0.22178	4.16328e-39	7174	0.0168521	8mf98U	0.590933	exposure	TRUE	reported	textfile	1	0.023573	173.147
GCST90277314	rs2236605	0.0757591	6.19352e-06	7174	0.0167499	8mf98U	0.432244	exposure	TRUE	reported	textfile	0.993292	0.00284346	20.4514
GCST90277314	rs35958132	0.158049	4.46792e-06	7174	0.0344205	8mf98U	0.0695248	exposure	TRUE	reported	textfile	0.912463	0.00293031	21.0779
GCST90277314	rs4271965	0.079643	2.1614e-06	7174	0.0167973	8mf98U	0.567217	exposure	TRUE	reported	textfile	1	0.00312389	22.4748
GCST90277314	rs56158036	0.295692	3.57995e-06	7174	0.0637559	8mf98U	0.0174627	exposure	TRUE	reported	textfile	0.997758	0.00298935	21.5039
GCST90277314	rs59256568	-0.296879	2.3431e-06	7174	0.0628312	8mf98U	0.0196227	exposure	TRUE	reported	textfile	0.908083	0.0031024	22.3196
GCST90277314	rs62238391	0.0863635	1.38372e-06	7174	0.017876	8mf98U	0.320135	exposure	TRUE	reported	textfile	0.988362	0.00324301	23.3345
GCST90277314	rs6498540	0.0934402	1.43628e-07	7174	0.0177453	8mf98U	0.334003	exposure	TRUE	reported	textfile	0.994168	0.00385003	27.7191
GCST90277314	rs7122803	-0.107762	6.32028e-06	7174	0.0238487	8mf98U	0.860427	exposure	TRUE	reported	textfile	0.999051	0.00283796	20.4118
GCST90277314	rs7717591	-0.095992	8.4065e-08	7174	0.0178967	8mf98U	0.678822	exposure	TRUE	reported	textfile	0.997391	0.00399415	28.7609
GCST90277314	rs7798734	-0.081769	3.70478e-06	7174	0.0176579	8mf98U	0.338777	exposure	TRUE	reported	textfile	0.994412	0.00298017	21.4377
GCST90277314	rs80315588	-0.0767847	5.15184e-06	7174	0.0168318	8mf98U	0.417562	exposure	TRUE	reported	textfile	0.996144	0.00289247	20.805
GCST90277322	rs10951096	-0.0871623	8.90373e-06	6709	0.0196071	NCrVUt	0.724846	exposure	TRUE	reported	textfile	0.992699	0.00293694	19.7561
GCST90277322	rs117435540	0.529044	3.68869e-06	6709	0.114225	NCrVUt	0.00695199	exposure	TRUE	reported	textfile	0.876428	0.00318726	21.4453
GCST90277322	rs12671763	0.310947	6.84794e-06	6709	0.069073	NCrVUt	0.0166913	exposure	TRUE	reported	textfile	0.94638	0.00301154	20.2594
GCST90277322	rs1800588	0.0959676	1.72768e-06	6709	0.0200475	NCrVUt	0.258046	exposure	TRUE	reported	textfile	0.985053	0.003404	22.9086
GCST90277322	rs1833350	0.0908544	7.62471e-06	6709	0.0202856	NCrVUt	0.252404	exposure	TRUE	reported	textfile	0.96784	0.002981	20.0533
GCST90277322	rs2360706	0.091205	7.68561e-06	6709	0.0203718	NCrVUt	0.765826	exposure	TRUE	reported	textfile	0.987398	0.00297869	20.0378
GCST90277322	rs6015087	0.0782492	9.70792e-06	6709	0.0176762	NCrVUt	0.420664	exposure	TRUE	reported	textfile	0.980375	0.00291244	19.5908
GCST90277322	rs62501991	-0.100633	7.34841e-06	6709	0.022429	NCrVUt	0.179884	exposure	TRUE	reported	textfile	0.996525	0.00299159	20.1248
GCST90277322	rs6498540	-0.153834	5.7293e-17	6709	0.0183297	NCrVUt	0.334003	exposure	TRUE	reported	textfile	0.994168	0.0103896	70.4149
GCST90277322	rs7412	0.22452	4.52273e-09	6709	0.0382406	NCrVUt	0.053066	exposure	TRUE	reported	textfile	1	0.00511184	34.4613
GCST90277322	rs75085081	0.23801	8.47462e-06	6709	0.0534113	NCrVUt	0.0278796	exposure	TRUE	reported	textfile	0.944026	0.00295109	19.8516
GCST90277322	rs75111872	-0.10891	2.92849e-06	6709	0.0232737	NCrVUt	0.162122	exposure	TRUE	reported	textfile	0.998362	0.00325336	21.8915
GCST90277322	rs79036443	-0.19668	5.6487e-06	6709	0.0432978	NCrVUt	0.041988	exposure	TRUE	reported	textfile	0.957843	0.00306618	20.6281
GCST90277322	rs9552958	-0.135897	5.66367e-06	6709	0.0299195	NCrVUt	0.0951393	exposure	TRUE	reported	textfile	0.955638	0.00306563	20.6244
GCST90277322	rs968567	0.270612	2.16744e-23	6709	0.0270549	NCrVUt	0.113005	exposure	TRUE	reported	textfile	0.998523	0.0146932	100.017
GCST90277322	rs968742	0.0808047	2.68085e-06	6709	0.0172012	NCrVUt	0.519497	exposure	TRUE	reported	textfile	0.998198	0.00327847	22.0611
